# Supplementary material for: Mutational Analyses of the Cysteine-Rich Domain of Yvh1, a Protein Required for Translational Competency in Yeast
Source: Biology (Basel). 2022 Aug 22;11(8):1246. doi: 10.3390/biology11081246 (PMC9404827; doi:10.3390/biology11081246)
Supplement: Supplementary file 1 [file biology-11-01246-s001.zip]

Archive with 1 entries (1 files):
- biology-1766903-supplementary.pdf
